# Supplementary material for: Protaetia brevitarsis Hydrolysate Mitigates Muscle Dysfunction and Ectopic Fat Deposition Triggered by a High-Fat Diet in Mice
Source: Nutrients. 2025 Jan 8;17(2):213. doi: 10.3390/nu17020213 (PMC11767481; doi:10.3390/nu17020213)
Supplement: Supplementary file 1 [file nutrients-17-00213-s001.zip]

Archive with 1 entries (1 files):
- nutrients-3403130-supplementary.pdf
